# Supplementary material for: Mortality in Thai Nursing Homes Based on Antimicrobial-Resistant Enterobacterales Carriage and COVID-19 Lockdown Timing: A Prospective Cohort Study
Source: Antibiotics (Basel). 2022 Jun 2;11(6):762. doi: 10.3390/antibiotics11060762 (PMC9219865; doi:10.3390/antibiotics11060762)
Supplement: Supplementary file 1 [file antibiotics-11-00762-s001.zip]

Archive with 1 entries (1 files):
- antibiotics-1738826-supplementary.pdf
